# Supplementary material for: Optimized Clarification Technology of Bayberry Juice by Chitosan/Sodium Alginate and Changes in Quality Characteristics during Clarification
Source: Foods. 2022 Feb 24;11(5):671. doi: 10.3390/foods11050671 (PMC8909023; doi:10.3390/foods11050671)
Supplement: Supplementary file 1 [file foods-11-00671-s001.zip]

Archive with 1 entries (1 files):
- foods-1584065-supplementary.pdf
